# Supplementary material for: Anti-Leukemic Effects of Idesia polycarpa Maxim Branch on Human B-Cell Acute Lymphoblastic Leukemia Cells
Source: Curr Issues Mol Biol. 2023 May 4;45(5):4035–49. doi: 10.3390/cimb45050257 (PMC10217017; doi:10.3390/cimb45050257)
Supplement: Supplementary file 1 [file cimb-45-00257-s001.zip]

Archive with 2 entries (2 files):
- Supplementary figures.pdf
- Supplmentary Table 1.xlsx
