# Supplementary material for: Anti-Leukemic Effects of Idesia polycarpa Maxim Branch on Human B-Cell Acute Lymphoblastic Leukemia Cells
Source: Curr Issues Mol Biol. 2023 May 4;45(5):4035–49. doi: 10.3390/cimb45050257 (PMC10217017; doi:10.3390/cimb45050257)
Supplement: Supplementary file 1 [file cimb-45-00257-s001.zip › Supplmentary Table 1.xlsx]

## Sheet: Sheet1
		Table S1. Anti-leukemic effects of plant extracts against CCRF-SB cells
		NO	Scientific name	Part used	Relative cell viability (%)
					48h	72h
		1	Celtis choseniana Nakai	Leaf	94.1	100.9
		2	Eleocharis equisetiformis (Meinsh.) B.Fedtsch.	Top part	69.6	83.4
		3	Populus nigra var. italica Koehne	Branch	50.6	58.8
		4	Kerria japonica (L.) DC.	Branch	69.1	78.2
		5	Iris pseudacorus L.	Seed	84	128.1
		6	Campsis grandiflora (Thunb.) K.Schum.	Branch	75.3	84.9
		7	Elaeagnus multiflora Thunb.	Branch	80.1	80.2
		8	Diplazium subsinuatum (Wall. ex Hook. & Grev.) Tagawa	Whole plant	92.8	85.8
		9	Buddleja davidii Franch.	Leaf, Branch	47.1	90.8
		10	Phyllostachys bambusoides Siebold & Zucc.	Leaf, Branch	52.2	72.4
		11	Cimicifuga japonica (Thunb.) Spreng.	Whole plant	41.2	40.6
		12	Galinsoga ciliata (Raf.) S.F.Blake	Whole plant	57.3	50.8
		13	Ilex integra Thunb.	Stalk	98	83.7
		14	Lespedeza cuneata G.Don	Top part	50.5	46.6
		15	Tilia taquetii C.K.Schneid.	Leaf, Branch	81.3	64.4
		16	Euonymus japonicus 'Microphyllus'	Branch	73.9	93.2
		17	Prunus sibirica L.	Branch	88.6	82.6
		18	Boehmeria pannosa Nakai & Satake	Leaf, Stalk	68.2	66.3
		19	Akebia quinata (Houtt.) Decne.	Leaf, Stalk	76.4	90.4
		20	Celastrus stephanotiifolius Makino	Branch	80.1	94.6
		21	Tritonia x crocosmiiflora G.Nicholson	Whole plant	89.8	78.4
		22	Orixa japonica Thunb.	Leaf	69.2	58.6
		23	Eurya emarginata (Thunb.) Makino	Leaf	75.5	38.1
		24	Ajania pacifica (Nakai) K.Bremer & Humphries	Whole plant	76.4	85.6
		25	Strelitzia reginae Banks	Top part	84.9	89.5
		26	Inula britannica var. japonica (Thunb.) Franch. & Sav.	Whole plant	42.3	12.3
		27	Stellaria aquatica (L.) Scop.	Whole plant	100.2	81.4
		28	Aspidistra elatior Blume	Whole plant	101.9	90.6
		29	Agave americana L.	Top part	97.8	91.8
		30	Zanthoxylum schinifolium Siebold & Zucc.	Branch	42.4	25.6
		31	Ligustrum quihoui var. latifolium Nakai	Branch	88.1	77.3
		32	Quercus glauca Thunb.	Branch	89.3	86.2
		33	Justicia procumbens L.	Whole plant	91.7	63
		34	Crataegus pinnatifida for. pilosa (C.K.Schneid.) Kitag.	Branch	74.5	73.1
		35	Meliosma oldhamii Maxim.	Leaf	90.6	75.1
		36	Salix caprea L.	Branch	85.3	57.3
		37	Damnacanthus indicus C.F.Gaertn.	Leaf, Branch	95.6	88.2
		38	Citrus tachibana (Makino) Yu. Tanaka	Stalk	93.8	84.1
		39	Hibiscus hamabo Siebold & Zucc.	Leaf	56.6	79.7
		40	Taxus cuspidata var. latifolia (Pilg.) Nakai	Branch	69.9	64.6
		41	Dracocephalum argunense Fisch. ex Link	Whole plant	83.1	69
		42	Ficus erecta var. sieboldii (Miq.) King	Branch	95.8	87.1
		43	Corydalis incisa (Thunb.) Pers.	Whole plant	67.2	34.1
		44	Semiaquilegia adoxoides (DC.) Makino	Whole plant	98	88.4
		45	Stauntonia hexaphylla (Thunb.) Decne.	Leaf, Stalk	49.1	2
		46	Youngia japonica (L.) DC.	Whole plant	98.6	96.5
		47	Torilis japonica (Houtt.) DC.	Root	96.4	79.4
		48	Vitex rotundifolia L.f.	Leaf, Stalk	72.2	31
		49	Carpinus tschonoskii Maxim.	Leaf, Branch	89.4	45.2
		50	Dryopteris crassirhizoma Nakai	Top part	95.5	101.2
		51	Lagerstroemia indica L.	Branch	95.3	101.8
		52	Acer triflorum Kom.	Branch	92	97.9
		53	Sorbaria sorbifolia var. stellipila Maxim.	Branch	93.3	99.6
		54	Rubus oldhamii Miq.	Root	70.1	44
		55	Veronica persica Poir.	Whole plant	96.6	95.3
		56	Malus baccata var. mandshurica (Maxim.) C.K.Schneid.	Branch	96.5	97.5
		57	Fatsia japonica (Thunb.) Decne. & Planch.*	Leaf, Stalk	1	10.7
		58	Ligularia taquetii (H.Lev. & Vaniot) Nakai	Whole plant	84.4	81.5
		59	Caryopteris divaricata (Siebold & Zucc.) Maxim.	Top part	93.2	92
		60	Diplotaxis muralis DC.	Whole plant	98	95.3
		61	Isodon inflexus (Thunb.) Kudo*	Whole plant	24	18.3
		62	Carpinus laxiflora (Siebold & Zucc.) Blume	Whole plant	53	49.2
		63	Lonicera praeflorens Batalin	Branch	99.6	96.7
		64	Prunus speciosa (Koidz.) Nakai	Branch	89.9	82.3
		65	Sisymbrium officinale (L.) Scop.	Whole plant	79.2	81.5
		66	Leonurus japonicus Houtt.	Root	93.7	90.9
		67	Larix kaempferi (Lamb.) Carriere	Branch	51	54.3
		68	Artemisia fukudo Makino	Whole plant	97.5	93
		69	Phryma leptostachya var. asiatica H. Hara	Whole plant	97.5	94.4
		70	Photinia glabra (Thunb.) Maxim.	Leaf, Stalk	50.3	21.9
		71	Corylopsis gotoana var. coreana (Uyeki) T.Yamaz.	Branch	90.6	50.4
		72	Ribes fasciculatum var. chinense Maxim.*	Branch	84.4	24.6
		73	Metasequoia glyptostroboides Hu & W.C.Cheng	Branch	87.3	52
		74	Arundo donax L.	Top part	85.5	71.1
		75	Cercis chinensis Bunge	Branch	86	84.3
		76	Rhynchosia volubilis Lour.	Top part	91.2	82.3
		77	Spodiopogon sibiricus Trin.	Whole plant	93.1	81.7
		78	Canavalia lineata (Thunb.) DC.	Whole plant	88.1	91.6
		79	Ulmus laciniata (Trautv.) Mayr	Leaf	74.3	79.6
		80	Fraxinus sieboldiana var. quadrijuga (Nakai) T.B.Lee	Leaf	101	53.5
		81	Artemisia montana (Nakai) Pamp.	Whole plant	81.3	73.1
		82	Pennisetum alopecuroides (L.) Spreng.	Whole plant	87.6	79
		83	Malus sieboldii (Regel) Rehder	Branch	83.1	86.6
		84	Idesia polycarpa Maxim.*	Branch	26.3	27
		85	Boehmeria spicata (Thunb.) Thunb.	Branch	90.3	46.1
		86	Prunus verecunda var. pendula (Nakai) W.T.Lee	Branch	88.9	41.6
		87	Clinopodium chinense var. parviflorum (Kudo) H. Hara	Whole plant	97.4	43
		88	Acer pictum subsp. mono (Maxim.) Ohashi	Leaf	94.3	67.8
		89	Cornus macrophylla Wall.	Leaf	35.8	31.7
		90	Litsea japonica (Thunb.) Juss.	Branch	31	33.3
		91	Sambucus sieboldiana var. pendula (Nakai) T.B.Lee	Leaf	89.9	33.3
		92	Sorghum halepense for. muticum Hubb.	Whole plant	61.9	20.8
		93	Mirabilis jalapa L.	Whole plant	84.7	84.8
		94	Aster arenarius (Kitam.) Nemoto	Whole plant	84.9	91.2
		95	Euodia daniellii Hemsl.	Leaf	18	25.7
		96	Osmanthus x fortunei	Leaf	81.7	87.8
		97	Ligustrum obtusifolium Siebold & Zucc.	Leaf	47.3	34.3
		98	Ficus erecta Thunb.	Branch	83.3	88.3
		99	Gardneria insularis Nakai	Leaf	94.6	92
		100	Rudbeckia bicolor Nutt.	Seed	49.3	50.1
		The data shown are the relative cell viability percent tested by Trypan blue assay
		* Potent anti-leukemic activity against CCRF-SB cell line (< 30% of control percentage 24 h and 72 h post-treatment)
